# Supplementary material for: Modeling tumor development and metastasis using paired organoids derived from patients with colorectal cancer liver metastases
Source: J Hematol Oncol. 2020 Sep 3;13:119. doi: 10.1186/s13045-020-00957-4 (PMC7650218; doi:10.1186/s13045-020-00957-4)
Supplement: Supplementary file 1 — Additional file 1: Supplementary Table S1. Summary of patient-derived CRC organoid lines and corresponding clinical data. [file 13045_2020_957_MOESM1_ESM.xlsx]

## Sheet: Sheet1
Supplementary Table S1. Summary of patient-derived CRC organoid lines and corresponding clinical data
Line	Tumor stage	Histology	Sex	Age	Smoking status	Prior therapy	Location	Source	Notes
CRC1	IV	mod	F	62	None	XELOX+FOLFOX	A	S
CRC2	IV	mod	F	40	None	None	LM	S
CRC3	III	mod	F	56	None	None	A	E
CRC4	IV	mod	M	65	None	None	T	S
CRC5	IV	mod	F	33	None	L-OHP	A	S
CRC6	II	por	M	51	None	None	D	S
CRC7	IV	mod	M	53	Formor	None	LM	S
CRC8	IV	mod	F	50	None	None	A	E
CRC9	IV	mod	M	66	Formor	FOLFIRI+Cetuximab	D	S
CRC10	III	mod	M	79	None	None	R	S
CRC11	III	mod	M	63	None	Radiation+XELIRI+XELOX	D	S
CRC12	III	mod	F	53	None	None	LM	S
CRC13a CRC13b CRC13L	IV	mod mod mod	M	60	None	FOLFIRI	A A LM	S S S	13a organoid derives from large volume primary tumor. 13b organoid is from small volume primary tumor. 13L was established from a synchronous liver metastasis.
CRC14	IV	mod	M	46	None	XELOX	A	S
CRC15	IV	mod	F	48	None	None	LM	E
CRC16	IV	mod	F	54	None	None	S	S
CRC17	IV	mod	M	45	None	Radiation+XELIRI	A	S
CRC18	III	mod	M	64	None	None	R	E
CRC19	II	mod	F	65	None	None	LM	S
CRC20	I	mod	M	62	None	None	LM	S
CRC21a CRC21L	IV	por por	M	48	None	None	D LM	S S	21a derives from a primary tumor and 21L is from a synchronous liver metastasis
Abbreviations
Histology; mod: moderately differentiated adenocarcinoma, por: poorly differntiated adenocarcinoma
Sex; M: male, F: female
Prior therapy; XELOX: Capecitabine+Oxaliplatin, FOLFIRI: Folinic acid+Fluorouracil+Irinotecan, L-OHP: Oxaliplatin, XELIRI: Capecitabine+Irinotecan
Location; A: ascending colon, T: transverse colon, D: descending colon, S: sigmoid colon, R: rectum, LM: liver metastasis
Source; E: endoscopic biopsy, S: surgical resection
